# Supplementary material for: Generation and Characterization of Native and Sialic Acid-Deficient IgE
Source: Int J Mol Sci. 2022 Nov 3;23(21):13455. doi: 10.3390/ijms232113455 (PMC9657026; doi:10.3390/ijms232113455)
Supplement: Supplementary file 1 [file ijms-23-13455-s001.zip]

Archive with 1 entries (1 files):
- ijms-1894647-supplementary.pdf
